# Supplementary material for: Protein Kinase A Regulates Autophagy-Associated Proteins Impacting Growth and Virulence of Aspergillus fumigatus
Source: J Fungi (Basel). 2022 Mar 30;8(4):354. doi: 10.3390/jof8040354 (PMC9029100; doi:10.3390/jof8040354)
Supplement: Supplementary file 1 [file jof-08-00354-s001.zip]

Archive with 1 entries (1 files):
- jof-1639323-supplementary.xlsx
