# Supplementary material for: Protein Kinase A Regulates Autophagy-Associated Proteins Impacting Growth and Virulence of Aspergillus fumigatus
Source: J Fungi (Basel). 2022 Mar 30;8(4):354. doi: 10.3390/jof8040354 (PMC9029100; doi:10.3390/jof8040354)
Supplement: Supplementary file 1 [file jof-08-00354-s001.zip › jof-1639323-supplementary.xlsx]

## Sheet: Table S1
	Table S1. Atg24 interacting proteins
	RefSeq ID	Description	Peptides	Atg24 v. GFP Fold-change	P-value
	XP_755749.2	autophagy protein Atg20	222	16.6	0.00396
	XP_751536.1	vacuolar targeting protein Atg24	170	13.3	6.92e-05
	XP_746830.1	alcohol dehydrogenase	111	7.01	0.0238
	XP_755864.1	DUF636 domain protein	104	18.5	0.0277
	XP_746831.1	aldehyde dehydrogenase	66	3.78	0.0115
	XP_749494.1	IMP dehydrogenase	54	2.02	0.0196
	XP_756037.2	PT repeat family protein	52	2.37	0.0168
	XP_752280.1	conserved hypothetical protein	44	9.92	0.0139
	XP_755324.1	fatty acid activator Faa4	42	2.44	0.0088
	XP_752911.1	lipase/esterase	39	2.79	0.0235
	XP_749114.1	alpha,alpha-trehalose phosphate synthase subunit TPS3	38	2.14	0.000774
	XP_751026.1	aldehyde dehydrogenase AldA	36	2.79	0.000607
	XP_750313.1	protein phosphatase	28	17.3	0.00222
	XP_747159.1	methionine aminopeptidase, type I	27	2.14	0.0193
	XP_755336.1	actin cytoskeleton protein (VIP1)	25	2.44	0.0315
	XP_750007.1	aspartyl-tRNA synthetase, cytoplasmic	25	2.11	0.0265
	XP_747143.2	dimethylallyl tryptophan synthase	24	6.15	0.000766
	XP_749310.1	methionine aminopeptidase, type II	23	2.02	0.00245
	XP_755621.1	urease accessory protein UreG	22	2.23	0.0405
	XP_749389.1	bZIP transcription factor (Fcr3)	19	2.07	0.00375
	XP_753861.1	mitochondrial ferrochelatase	18	9.55	2.09e-05
	XP_755738.2	NADH-cytochrome b5 reductase	17	3.1	0.0121
	XP_750431.1	conserved hypothetical protein	17	2.3	0.0384
	XP_750802.1	oxidoreductase, short-chain dehydrogenase/reductase family	16	2.46	0.00303
	XP_746809.1	DnaJ domain protein	15	4.54	0.000234
	XP_753777.1	homoserine O-acetyltransferase	15	2.14	0.0103
	XP_752296.1	cholinephosphate cytidylyltransferase	14	4.19	0.00644
	XP_755900.1	DUF323 domain protein	14	3.58	0.00174
	XP_747975.1	CRAL/TRIO domain protein	14	2.69	0.00389
	XP_747888.1	flavin-binding monooxygenase-like protein	14	2.62	0.000686
	XP_752665.1	Avl9 protein	14	2.35	0.0399
	XP_754320.1	Zn-dependent hydrolase/oxidoreductase family protein	13	11.8	0.000942
	XP_748550.1	mycelial catalase Cat1	13	2.21	0.00787
	XP_753169.1	mitochondria protein Fmp29	13	2.02	0.0473
	XP_751748.1	phosphoribosyl diphosphate synthase isoform 4	13	2	0.0236
	XP_754826.2	extracellular serine-rich protein	12	5.07	0.000343
	XP_754125.1	alpha/beta hydrolase	12	2.86	0.0315
	XP_752183.1	conserved hypothetical protein	12	2.65	0.00457
	XP_754184.1	chitin synthase ChsG	12	2.27	0.00422
	XP_752895.2	conserved hypothetical protein	12	2.22	0.0434
	XP_749128.1	C2 domain protein	12	2.09	0.0294
	XP_747163.1	methionine aminopeptidase, type II	11	6.25	0.00175
	XP_753019.2	WD40 domain protein	10	5.06	0.000356
	XP_747882.1	conserved hypothetical protein	10	3.34	0.00238
	XP_752290.1	DUF1000 domain protein	10	2.77	0.00136
	XP_754137.1	oxidoreductase, 2OG-Fe(II) oxygenase family	10	2.67	0.0429
	XP_753093.1	conidial hydrophobin RodB	10	2.35	0.0168
	XP_751943.1	DUF757 domain protein	10	2.15	0.0297
	XP_753430.2	G protein complex beta subunit SfaD	9	3.35	0.00988
	XP_746763.1	acetamidase	9	3.2	0.00627
	XP_753526.1	RAS small monomeric GTPase RasA	9	3.02	0.000116
	XP_754583.1	vacuolar sorting protein 35	9	2.64	0.00749
	XP_753930.1	ubiquitin conjugating enzyme (UbcA)	9	2.33	0.0448
	XP_751422.1	glutathione S-transferase	9	2.01	0.0349
	XP_750124.2	glutamate carboxypeptidase	8	6.38	0.00082
	XP_753483.1	Leucine carboxyl methyltransferase family	8	3.48	0.00506
	XP_751065.1	conserved hypothetical protein	8	2.99	0.0178
	XP_001481544.1	conserved hypothetical protein	8	2.84	0.00139
	XP_747800.1	short-chain dehydrogenase/reductase family protein	8	2.74	0.0046
	XP_752684.1	G-protein complex alpha subunit GpaA/FadA	8	2.41	0.0308
	XP_752564.1	glutamine amidotransferase	8	2.37	0.00195
	XP_752149.1	iron-sulfur cofactor synthesis protein (Isu1)	7	9.62	0.000411
	XP_747157.2	phytanoyl-CoA dioxygenase family protein	7	5.34	0.00496
	XP_748142.1	proline racemase	7	4.11	0.00671
	XP_748130.1	F-box domain protein	7	3.31	0.000951
	XP_748872.1	maltase	7	2.85	0.0327
	XP_749511.1	oxysterol binding protein (Osh7)	7	2.44	0.03
	XP_752819.1	conserved hypothetical protein	7	2.37	0.000722
	XP_753170.1	protein kinase	7	2.07	0.032
	XP_753868.1	SH3 domain signalling protein	6	10.8	0.0132
	XP_750848.1	zinc alcohol dehydrogenase	6	6.95	0.00562
	XP_749093.1	cochaperone Pam16	6	5.87	0.00257
	XP_753984.2	conserved hypothetical protein	6	5.73	0.00149
	XP_747183.1	dimethylallyl tryptophan synthase FtmPT1	6	4.12	0.0208
	XP_750922.1	conserved hypothetical protein	6	3.52	0.00483
	XP_750834.1	tetrahydrofolylpolyglutamate synthase	6	3.5	0.00613
	XP_751750.1	fatty acid oxygenase PpoA	6	2.77	0.00201
	XP_751758.1	iron-sulfur cluster assembly accessory protein Isa1	6	2.67	0.000356
	XP_747327.1	peroxisomal targeting signal-1 receptor (PEX5), putaitve	6	2.58	0.0447
	XP_750225.1	conserved hypothetical protein	6	2.54	0.00202
	XP_749314.2	conserved serine proline-rich protein	6	2.29	0.0466
	XP_750643.1	cell wall integrity signaling protein Lsp1/Pil1	6	2.29	0.0165
	XP_746701.1	adenine phosphoribosyltransferase 1	6	2.28	0.00606
	XP_753303.1	cell cycle control protein (Cwf8)	5	75.1	0.00132
	XP_754686.1	prenylcysteine lyase	5	7.37	0.00762
	XP_749419.1	TBC domain protein	5	6.51	0.0116
	XP_752894.1	autophagy protein Atg27	5	5.56	0.00601
	XP_750677.1	catabolite repressor protein (CreC)	5	5	0.000184
	XP_749405.1	mitochondrial DnaJ chaperone (Tim14)	5	4.75	0.00135
	XP_755388.1	C2H2 transcription factor (RfeC)	5	4.04	0.0295
	XP_750095.1	calpain-like protease PalBory	5	3.35	4.11e-05
	XP_754475.1	glutamyl-tRNA(Gln) amidotransferase, B subunit	5	3.03	0.0241
	XP_752235.1	conserved hypothetical protein	5	2.71	0.0261
	XP_001481557.1	disrupter of telomere silencing protein Dot5	5	2.23	0.0127
	XP_753384.1	dihydroxyacetone kinase (DakA)	5	2.2	0.0163
	XP_753072.1	D-lactate dehydrogenase	4	6.94	0.0396
	XP_750122.1	UPF0136 domain protein	4	5.83	0.00636
	XP_751756.1	vesicle transport v-snare protein	4	5.64	0.00536
	XP_748677.1	67 kDa myosin-cross-reactive antigen family protein	4	5.51	0.000624
	XP_752363.2	conserved hypothetical protein	4	4.5	0.00258
	XP_746329.1	endo-chitosanase, pseudogene	4	2.97	0.000659
	XP_747305.1	bis(5'-nucleosyl)-tetraphosphatase	4	2.8	0.00698
	XP_752402.2	conserved hypothetical protein	4	2.73	0.00734
	XP_001481621.1	UPF0132 domain protein	4	2.69	0.0167
	XP_752897.1	polysaccharide deacetylase family protein	4	2.52	0.0134
	XP_755573.1	conserved hypothetical protein	4	2.5	0.00992
	XP_751011.1	synaptobrevin-like protein Sybl1	4	2.25	0.0128
	XP_755820.1	transcription initiation factor TFIID subunit 7	4	2.22	0.00446
	XP_751549.1	vacuolar protein sorting-associated protein Vps5	4	2.2	0.0359
	XP_752114.1	cytochrome c1 heme lyase	4	2.11	0.00552
	XP_751021.1	mitochondrial import receptor subunit (Tom20)	4	2.02	0.00465
	XP_750139.1	alpha/beta hydrolase	3	19.2	0.000825
	XP_752335.2	Golgi traffic protein SFT2	3	15.4	0.000729
	XP_748164.1	cell differentiation and development protein Fsr1	3	15	0.0098
	XP_747798.1	conserved hypothetical protein	3	14.2	0.0149
	XP_750234.2	dynein light chain type 1	3	12.8	0.00472
	XP_754746.1	conserved hypothetical protein	3	7.79	0.00235
	XP_753151.1	terpene synthase family protein	3	7.26	0.0206
	XP_753251.1	Rho GTPase Rho4	3	6.67	0.0413
	XP_754215.1	RNA polymerase II Elongator complex associated protein Kti12, putative	3	4.31	0.0353
	XP_752710.1	conserved hypothetical protein	3	3.91	0.0017
	XP_754604.1	C6 transcription factor	3	3.56	0.0196
	XP_749933.2	thiamin pyrophosphokinase	3	3.16	0.00996
	XP_755752.1	Mitochondrial import inner membrane translocase subunit TIM23, putative	3	3.1	0.0456
	XP_750471.1	DSBA-like thioredoxin domain protein	3	2.91	0.00995
	XP_751022.1	1,3-beta-glucanosyltransferase Gel2	3	2.9	0.0488
	XP_754453.1	DUF221 domain protein	3	2.62	0.0335
	XP_753742.1	RAS small monomeric GTPase (Rsr1)	3	2.58	0.0146
	XP_752583.1	nucleoside diphosphatase Gda1	3	2.49	0.0187
	XP_746489.1	conserved hypothetical protein	3	2.37	0.0107
	XP_746606.1	myo-inositol-1(or 4)-monophosphatase	3	2.3	0.00959
	XP_755593.1	NADPH-adrenodoxin reductase Arh1	3	2.25	0.00689
	XP_750882.1	bZIP transcription factor AP-1/Yap1	3	2.24	0.0172
	XP_755609.1	von Willebrand domain protein	3	2.22	0.008
	XP_753401.1	adenylate-forming enzyme AfeA	3	2.04	0.0134
	XP_755189.2	peptidyl-prolyl cis/trans isomerase	3	2.03	0.0159
	XP_001481484.1	conserved hypothetical protein	2	26.5	0.0123
	XP_754571.1	meiotic sister chromatid recombination protein Ish1/Msc1, putative	2	20.8	0.000249
	XP_752655.1	nitrate transporter CrnA	2	15.9	0.000443
	XP_749049.1	Ulp1 protease family protein	2	11.7	0.0255
	XP_752800.1	Fasciclin domain family protein	2	11.1	0.00594
	XP_753555.1	DUF221 domain protein	2	7.36	0.004
	XP_748143.1	BYS1 domain protein	2	6.88	0.00208
	XP_746524.2	GABA permease (Uga4)	2	6.78	0.00735
	XP_752250.1	Golgi matrix protein	2	6.75	0.00604
	XP_755447.1	50S ribosomal protein L4	2	6.45	3.92e-05
	XP_752853.1	Ser/Thr protein phosphatase superfamily	2	6.02	0.0114
	XP_748682.1	glycosyl transferase	2	5.54	0.0018
	XP_753392.1	conserved hypothetical protein	2	5.51	0.0478
	XP_754656.1	asparaginyl-tRNA synthetase Slm5	2	5.42	0.0167
	XP_755067.1	autophagy cysteine endopeptidase Atg4	2	5.09	0.00245
	XP_748013.1	hypothetical protein AFUA_5G03300	2	4.95	0.000794
	XP_001481460.1	MOSC domain protein	2	3.92	0.00598
	XP_752009.1	succinate-semialdehyde dehydrogenase Uga2	2	3.83	0.0146
	XP_753992.1	C2H2 transcription factor (AmdA)	2	3.68	0.00577
	XP_755403.1	alpha-tubulin suppressor protein Aats1	2	3.52	0.0265
	XP_754957.2	conserved hypothetical protein	2	3.26	0.0456
	XP_747069.1	CmcJ-like methyltransferase	2	3.19	0.0343
	XP_754937.1	Rho GTPase Rho3	2	3.1	0.0433
	XP_750322.1	vacuolar sorting receptor (Mrl1)	2	3.01	0.00489
	XP_751200.1	nitrilase family protein (Nit3)	2	2.98	0.0208
	XP_751007.1	C6 transcription factor	2	2.95	0.0087
	XP_754381.1	G protein complex alpha subunit GanA	2	2.82	0.0359
	XP_753655.1	tRNA exportin	2	2.7	0.0194
	XP_755083.1	conserved hypothetical protein	2	2.67	0.0209
	XP_748349.1	GPI-anchored cell wall beta-1,3-endoglucanase EglC	2	2.64	0.0013
	XP_748867.1	BNR/Asp-box repeat domain protein	2	2.46	0.00856
	XP_748059.1	MFS sugar transporter	2	2.45	0.0117
	XP_754394.1	glutathione peroxidase Hyr1	2	2.27	0.00235
	XP_751530.1	conserved hypothetical protein	2	2.22	0.00263
	XP_755046.1	OTU-like cysteine protease	2	2.1	0.0168
	XP_755049.1	oxysterol binding protein (Orp8)	2	2.08	0.039
	XP_755418.1	C6 finger domain protein	1	121	0.000878
	XP_752307.1	R3H domain protein	1	50.5	3.5e-05
	XP_753113.1	high affinity nitrate transporter NrtB	1	20.7	0.00818
	XP_750800.1	conserved hypothetical protein	1	13.2	0.0117
	XP_752274.1	conserved hypothetical protein	1	13	0.0111
	XP_754313.1	conserved hypothetical protein	1	12.5	0.0485
	XP_751602.1	ESCRT-II complex component (Vps25)	1	11	0.0012
	XP_751566.1	histone acetyltransferase (Gcn5)	1	10.5	0.00916
	XP_752663.1	G protein complex alpha subunit GpaB	1	8.74	0.00047
	XP_754218.1	palmitoyl-protein thioesterase precursor	1	8.03	0.0285
	XP_753549.1	conserved hypothetical protein	1	6.94	0.00589
	XP_752940.1	phosphoglycerate mutase family protein	1	5.74	0.0183
	XP_747331.1	conserved hypothetical protein	1	5.36	0.0129
	XP_749265.2	polyketide synthase	1	5.27	0.0108
	XP_752854.1	acyl-CoA dehydrogenase	1	5	0.0358
	XP_752637.1	conserved hypothetical protein	1	4.97	0.0146
	XP_753522.1	COPI-coated vesicle protein	1	4.8	0.0015
	XP_749210.1	FAD binding domain protein	1	4.68	0.0172
	XP_747917.1	arginine transporter	1	4.66	0.0497
	XP_748387.1	conserved hypothetical protein	1	4.38	0.0105
	XP_751945.2	dienelactone hydrolase family protein	1	4.31	0.00429
	XP_749433.1	protein-ER retention receptor	1	4.14	0.0375
	XP_752409.2	conserved hypothetical protein	1	4.13	0.0191
	XP_755484.1	MFS monosaccharide transporter	1	3.66	0.0231
	XP_747802.1	nascent polypeptide-associated complex (NAC) subunit	1	3.59	0.0233
	XP_747419.1	DOC family protein	1	3.24	0.0202
	XP_752607.1	WD repeat protein	1	3.07	0.0165
	XP_747188.1	conserved hypothetical protein	1	3.05	0.0238
	XP_749997.1	P-type ATPase	1	2.41	0.0217
	XP_751625.1	Vacuolar protein sorting-associated protein 26	1	2.06	0.0116
	XP_001481657.1	acetyltransferase, GNAT family	1	2.04	0.0272
